# Supplementary material for: Periodic fluctuation of reference evapotranspiration during the past five decades: Does Evaporation Paradox really exist in China?
Source: Sci Rep. 2016 Dec 19;6:39503. doi: 10.1038/srep39503 (PMC5172234; doi:10.1038/srep39503)
Supplement: Supplementary Dataset 1 [file srep39503-s2.zip]

Archive with 76 entries (66 files):
- Information of map layers/
- Information of map layers/China boundary/
- Information of map layers/China boundary/bou2_4p.dbf
- Information of map layers/China boundary/bou2_4p.prj
- Information of map layers/China boundary/bou2_4p.shp
- Information of map layers/China boundary/bou2_4p.shp.xml
- Information of map layers/China boundary/bou2_4p.shx
- Information of map layers/China boundary/china.dbf
- Information of map layers/China boundary/china.prj
- Information of map layers/China boundary/china.sbn
- Information of map layers/China boundary/china.sbx
- Information of map layers/China boundary/china.shp
- Information of map layers/China boundary/china.shp.xml
- Information of map layers/China boundary/china.shx
- Information of map layers/EC sub-region/
- Information of map layers/EC sub-region/EC.dbf
- Information of map layers/EC sub-region/EC.sbn
- Information of map layers/EC sub-region/EC.sbx
- Information of map layers/EC sub-region/EC.shp
- Information of map layers/EC sub-region/EC.shx
- Information of map layers/NC sub-region/
- Information of map layers/NC sub-region/NC.dbf
- Information of map layers/NC sub-region/NC.prj
- Information of map layers/NC sub-region/NC.sbn
- Information of map layers/NC sub-region/NC.sbx
- Information of map layers/NC sub-region/NC.shp
- Information of map layers/NC sub-region/NC.shx
- Information of map layers/NC sub-region/NC.xml
- Information of map layers/NE sub-region/
- Information of map layers/NE sub-region/NE.dbf
- Information of map layers/NE sub-region/NE.prj
- Information of map layers/NE sub-region/NE.sbn
- Information of map layers/NE sub-region/NE.sbx
- Information of map layers/NE sub-region/NE.shp
- Information of map layers/NE sub-region/NE.shx
- Information of map layers/NE sub-region/NE.xml
- Information of map layers/NP sub-region/
- Information of map layers/NP sub-region/NP.dbf
- Information of map layers/NP sub-region/NP.prj
- Information of map layers/NP sub-region/NP.sbn
- Information of map layers/NP sub-region/NP.sbx
- Information of map layers/NP sub-region/NP.shp
- Information of map layers/NP sub-region/NP.shx
- Information of map layers/NP sub-region/NP.xml
- Information of map layers/NW sub-region/
- Information of map layers/NW sub-region/NW.dbf
- Information of map layers/NW sub-region/NW.prj
- Information of map layers/NW sub-region/NW.sbn
- Information of map layers/NW sub-region/NW.sbx
- Information of map layers/NW sub-region/NW.shp
- Information of map layers/NW sub-region/NW.shx
- Information of map layers/NW sub-region/NW.xml
- Information of map layers/SE sub-region/
- Information of map layers/SE sub-region/SE.dbf
- Information of map layers/SE sub-region/SE.prj
- Information of map layers/SE sub-region/SE.sbn
- Information of map layers/SE sub-region/SE.sbx
- Information of map layers/SE sub-region/SE.shp
- Information of map layers/SE sub-region/SE.shx
- Information of map layers/SE sub-region/SE.xml
- Information of map layers/SW sub-region/
- Information of map layers/SW sub-region/SW.dbf
- Information of map layers/SW sub-region/SW.prj
- Information of map layers/SW sub-region/SW.sbn
- Information of map layers/SW sub-region/SW.sbx
- Information of map layers/SW sub-region/SW.shp
- Information of map layers/SW sub-region/SW.shx
- Information of map layers/SW sub-region/SW.xml
- Information of map layers/TP sub-region/
- Information of map layers/TP sub-region/TP.dbf
- Information of map layers/TP sub-region/TP.prj
- Information of map layers/TP sub-region/TP.sbn
- Information of map layers/TP sub-region/TP.sbx
- Information of map layers/TP sub-region/TP.shp
- Information of map layers/TP sub-region/TP.shx
- Information of map layers/TP sub-region/TP.xml
