# Supplementary material for: Periodic fluctuation of reference evapotranspiration during the past five decades: Does Evaporation Paradox really exist in China?
Source: Sci Rep. 2016 Dec 19;6:39503. doi: 10.1038/srep39503 (PMC5172234; doi:10.1038/srep39503)
Supplement: Supplementary Dataset 1 [file srep39503-s2.zip › Information of map layers/China boundary/china.shp.xml]

<?xml version="1.0"?>
<!--<!DOCTYPE metadata SYSTEM "http://www.esri.com/metadata/esriprof80.dtd">-->
<metadata xml:lang="zh"><Esri><MetaID>{AA9B50F3-1A4C-4B40-B4FA-6F30A5A03AC5}</MetaID><CreaDate>20131025</CreaDate><CreaTime>08542000</CreaTime><SyncOnce>TRUE</SyncOnce><DataProperties><lineage><Process ToolSource="C:\Program Files\ArcGIS\ArcToolbox\Toolboxes\Data Management Tools.tbx\DefineProjection" Date="20131025" Time="085420">DefineProjection china GEOGCS['GCS_Beijing_1954',DATUM['D_Beijing_1954',SPHEROID['Krasovsky_1940',6378245.0,298.3]],PRIMEM['Greenwich',0.0],UNIT['Degree',0.0174532925199433]] china</Process><Process ToolSource="C:\Program Files\ArcGIS\ArcToolbox\Toolboxes\Data Management Tools.tbx\DefineProjection" Date="20131025" Time="085611">DefineProjection china PROJCS['Beijing_1954_GK_Zone_20N',GEOGCS['GCS_Beijing_1954',DATUM['D_Beijing_1954',SPHEROID['Krasovsky_1940',6378245.0,298.3]],PRIMEM['Greenwich',0.0],UNIT['Degree',0.0174532925199433]],PROJECTION['Gauss_Kruger'],PARAMETER['False_Easting',500000.0],PARAMETER['False_Northing',0.0],PARAMETER['Central_Meridian',117.0],PARAMETER['Scale_Factor',1.0],PARAMETER['Latitude_Of_Origin',0.0],UNIT['Meter',1.0]] china</Process><Process ToolSource="C:\Program Files\ArcGIS\ArcToolbox\Toolboxes\Data Management Tools.tbx\DefineProjection" Date="20131025" Time="085932">DefineProjection china GEOGCS['GCS_Beijing_1954',DATUM['D_Beijing_1954',SPHEROID['Krasovsky_1940',6378245.0,298.3]],PRIMEM['Greenwich',0.0],UNIT['Degree',0.0174532925199433]] china</Process></lineage></DataProperties></Esri></metadata>
