# Supplementary material for: Periodic fluctuation of reference evapotranspiration during the past five decades: Does Evaporation Paradox really exist in China?
Source: Sci Rep. 2016 Dec 19;6:39503. doi: 10.1038/srep39503 (PMC5172234; doi:10.1038/srep39503)
Supplement: Supplementary Dataset 1 [file srep39503-s2.zip › Information of map layers/NE sub-region/NE.xml]

<?xml version="1.0"?>
<!--<!DOCTYPE metadata SYSTEM "http://www.esri.com/metadata/esriprof80.dtd">-->
<metadata xml:lang="zh"><Esri><MetaID>{5F176C82-BFA4-4ED1-B03F-C2734D471749}</MetaID><CreaDate>20131216</CreaDate><CreaTime>08554100</CreaTime><SyncOnce>TRUE</SyncOnce><DataProperties><lineage><Process ToolSource="C:\Program Files (x86)\ArcGIS\ArcToolbox\Toolboxes\Data Management Tools.tbx\DefineProjection" Date="20131216" Time="085541">DefineProjection 东北区 GEOGCS['GCS_Beijing_1954',DATUM['D_Beijing_1954',SPHEROID['Krasovsky_1940',6378245.0,298.3]],PRIMEM['Greenwich',0.0],UNIT['Degree',0.0174532925199433]] 东北区</Process></lineage></DataProperties></Esri></metadata>
