# Supplementary material for: Periodic fluctuation of reference evapotranspiration during the past five decades: Does Evaporation Paradox really exist in China?
Source: Sci Rep. 2016 Dec 19;6:39503. doi: 10.1038/srep39503 (PMC5172234; doi:10.1038/srep39503)
Supplement: Supplementary Dataset 1 [file srep39503-s2.zip › Information of map layers/NW sub-region/NW.xml]

<?xml version="1.0"?>
<!--<!DOCTYPE metadata SYSTEM "http://www.esri.com/metadata/esriprof80.dtd">-->
<metadata xml:lang="zh"><Esri><MetaID>{9E643858-26BF-4AAC-B6FF-D941499B743A}</MetaID><CreaDate>20131216</CreaDate><CreaTime>08544200</CreaTime><SyncOnce>TRUE</SyncOnce><DataProperties><lineage><Process ToolSource="C:\Program Files (x86)\ArcGIS\ArcToolbox\Toolboxes\Data Management Tools.tbx\DefineProjection" Date="20131216" Time="085442">DefineProjection 新疆区 GEOGCS['GCS_Beijing_1954',DATUM['D_Beijing_1954',SPHEROID['Krasovsky_1940',6378245.0,298.3]],PRIMEM['Greenwich',0.0],UNIT['Degree',0.0174532925199433]] 新疆区</Process></lineage></DataProperties></Esri></metadata>
